# Supplementary material for: Tracking the Near Eastern origins and European dispersal of the western house mouse
Source: Sci Rep. 2020 May 19;10:8276. doi: 10.1038/s41598-020-64939-9 (PMC7237409; doi:10.1038/s41598-020-64939-9)
Supplement: Supplementary file 2 — Supplementary information2. [file 41598_2020_64939_MOESM2_ESM.xls]

## Sheet: sheet 1
Supplementary Table S1: List of the archaeological sites studied with Mus sp. sampling details
Site	Number Figure 1	Acronym	Element	Context	Lab code	14C age (BP)	error	Calibrated interval (95.4%, yr BP)		Period	Site Type	N Molars	Country	References
								From	To
Qaleh Bozi 2	1	QB	OSL, TL			50000-40000 BP (OIS 3)	-	-		Late Middle Paleolithic	Cave	1	Iran	Biglari et al. 2015
Eskaft E Gavi	2	EGAV	charcoal		P2862	28000	-	-	-	Upper Paleolithic/Epipaleolithic	Cave	2	Iran	Rosenberg 1985, Shidrang 2018
Eskaft E Gavi		EGAV	charcoal		P2864	18150	1500	22850	20999
Ali Tappeh	3	ATAP	charcoal	1963, layer 17, spit 16	Gx0689	12510	380	15940	13630	Epipaleolithic	Cave	2	Iran	McBurney 1969, Manca et al. 2018
Ali Tappeh		ATAP	charcoal	Batch/spit: 578=A7, layer 18-19	Gx0700	10315	410	13042	10795
Ganj Dareh	4	GDR	animal bone, collagen	Level B, 2.40-2.60m	B-108241	8720	50	9888	9550	PPNA	Settlement	36	Iran	Zeder and Hesse 2000
Ganj Dareh		GDR	animal bone, collagen	Level B, 2.80-3m	B-108242	8940	50	10217	9912
Ali Kosh	5	ALIC	animal bone, carbon	Level BM, 6.35m	B-122721	8540	90	9742	9307	PPNB/C	Settlement	1	Iran	Zeder and Hesse 2000
Ali Kosh		ALIC	animal bone, carbon	Level AK, 2.10-2.30m	B-118722	8110	80	9076	9006
Tol Nurabad	6	TNUR	carbonised seeds	D1064	OxA-23676	6929	35	7838	7681	Late Neolithic/Chalcolithic	Settlement	5	Iran	Potts and Roustaie 2006; Weeks et al. 2009; Mashkour 2006
Tol Nurabad		TNUR	carbonised seeds	C527	OxA-23674	5791	33	6665	6499
Tepe Zagheh	7	ZAG	cattle bone	1973, Trench TT, Layer FGX, depth 325-335	Gif-10226	6100	60	7162	6798	Late Neolithic/Chalcolithic	Settlement	1	Iran	Mashkour et al. 1999
Tepe Zagheh		ZAG	mammal bone	1973, Trench D, Square IX, depth 110-130	Gif-10344	5885	75	6887	6504
Ulug Depe	8	ULU								Iron Age	Settlement	34	Turkmenistan	Lecomte et al. 2002
Ain Mallaha	9	MLH	charcoal/bone	locus 239	GifA 70014	12250	60	14495	13967	Early-Late-Final Natufian	Open air site	28	Israel	Valla et al. 2007
Ain Mallaha		MLH		layer IB2	GifA 99332 & 100400	10540	70	12690	12167
Mureybet	10	MRYB		IA (Natufian)	Lyon	10230	170	12529	11325	Natufian/Khiamian	Settlement	2	Syria	Ibáñez 2008
Mureybet		MRYB		IB, IIA, IIB (Khiamian)	Lyon	9905	60	11604	11209
Jerf El Ahmar	11	JRFA			LY 7489	9790	90	11600	10789	PPNA	Settlement	1	Syria	Stordeur et al. 1997
Jerf El Ahmar		JRFA			Lyon 275 (OxA)	9680	90	11237	10757
Netiv Hagdud	12	NTHG	charcoal	Locus 1004	RT-762C	9970	150	12068	11135	PPNA	Open air site	7	Israel	Bar-Yosef et al. 1991
Netiv Hagdud		NTHG	charcoal	Locus 1001	RT-762D	9400	180	11163	10248
Dja’dé	13	DJA			UtC-2369	9200	100	10650	10199	PPNB	Settlement	6	Syria	Coquegniot 1998
Dja’dé		DJA			Ly-6165	9100	80	10513	9960
Akrotiri-Aetokremnos	14	AET	calcined bone appatite	stratum 4a+b	SacA 28894	10835	45	12791	12682	Epipaleolithic	Rockshelter	1	Cyprus	Zazzo et al. 2015
Akrotiri-Aetokremnos		AET	calcined bone appatite	stratum 4b	P870/AA87185	10430	57	12539	12092
Klimonas	15	KLIM	grain	structure 10.10	SacA 253210	9590	50	11145	10742	PPNA	Settlement	1	Cyprus	Vigne et al. 2012
Klimonas		KLIM	grain	structure 10.8	SacA 25304	9435	45	11055	10523
Kissonerga-Mylouthkia 1	16	MYL1	grain	sample C482, well 116.124	OxA-7460	9315	60	10684	10296	PPNB	Well	10	Cyprus	Peltenburg 2003
Kissonerga-Mylouthkia 1		MYL1	grain	sample C482, well 116.124	AA-33129	9110	70	10491	10178
Kissonerga-Mylouthkia 2	17	MYL2	grain	sample C531, well 133.264	OxA-7461	8185	55	9294	9009	PPNB	Well	69	Cyprus	Peltenburg 2003
Kissonerga-Mylouthkia 2		MYL2	grain	sample C531, well 133.264	AA-33130	8025	65	9080	8645
Cape Andreas Kastros	18	ANDR	wood charcoal	Level VI	Laboratoire de Radioactivite Appliquee du Centre Scientifique de Monaco, MC-805	7775	125	8981	8382	PPNC	Settlement	10	Cyprus	Le Brun 1981; Held 1992; Clarke et al. 2007
Cape Andreas Kastros		ANDR	wood charcoal	Level V	Laboratoire de Radioactivite Appliquee du Centre Scientifique de Monaco, MC-807	7450	120	8506	8008
Khirokitia	19	KHIR	wood charcoal	east sector, level C, square 35/27	LY-3718	7930	130	9122	8449	PPNC	Settlement	11	Cyprus	Le Brun 1994
Khirokitia		KHIR	wood charcoal	east sector, level G, square 34/26-27	LY-4309	6230	160	7434	6744
Çafer Höyük	20	CFHY		Niveau XII	LY 4436	9560	190	11328	10281	PPNB	Settlement	71	Turkey	Cauvin 1989
Çafer Höyük		CFHY		Niveau XI	LY4437	8950	80	10243	9780
Çatalhöyük	21	CTHY	grain	Level Pre XII D, Unit 5324	OxA-9778	8240	55	9403	9031	PPNC	Settlement	105	Turkey	Cessford 2005; Bayliss et al. 2015
Çatalhöyük		CTHY	grain	Level XI, Unit 4715	OxA-9774	7935	50	8987	8630
Norsun Tepe	22	NOR	wood?	Chalcolithic, J 19III/IV	Bln2355	5140	50	5991	5749	Chalcolithic to LBA	Settlement	37	Turkey	di Nocera 2000
Norsun Tepe		NOR	wood?	EBA IIIB, Q 19d, Abhub4	Bln-2364	3950	40	4521	4256
Norsun Tepe		NOR	wood?	EBA IIIB, R 22/d ii. Ofenpodest	Bln-2645	3690	50	4217	3887
Ovcular Tepesi	23	OVTE	charcoal	Locus OT'06 2070-1 M.Chalcolithic	LTL3881A	5257	45	6180	5924	Chalcolithic	Settlement	45	Azerbaijan	Marro et al. 2009 et 2011
Ovcular Tepesi		OVTE	charcoal	Locus OT07 8052 M.Chalcolithic	LTL3882A	5393	35	6180	5924
Ovcular Tepesi		OVTE	charcoal	Locus OT'06 2070-2 M.Chalcolithic	LTL3885A	5408	40	6296	6025
Ovcular Tepesi		OVTE	charcoal	Locus OT'09 1287	LTL4533A	5431	45	4360	4070
Chishko	24	CHI	bone	Cabane 3	Gif-11844			5301	4857	Early Bronze Age	Settlement	3	Republic of Adhygea	Lyonnet 2007
Chishko		CHI	bone	Cabane 3	AA-62 538			5307	4960
Chishko		CHI	bone	Cabane 7	AA 62359			5744	5606
Chishko		CHI	bone	Cabane 7	AA62360			5761	5583
Köhné Pāsgāh Tepesi	25	KPT	charcoal		Oxford, unpublished lab codes			4767	4615	Early Bronze Age	Settlement	13	Iran	Maziar 2010 and in press 2019
Mavropigi	26	MAV	human bone	Burial 9	S-EVA10100	7168	35	8036	7935	Early Neolithic	Settlement	12	Greece	Papathanasiou and Richards 2011
Mavropigi		MAV	grain	Layer 1	OXA 19471	7353	35	8305	8034					Karamitrou-Mentessidi et al. 2015; Valamoti 2011
Mavropigi		MAV	grain	Layer 1	OXA 19743	7324	36	8194	8025
Xirolimni	27	XER	grain	Sample 544, Sector Α, Trench 49, Square Ι, Layer 2152, #10, depth 1.31m.	DEM-1163	7255	23	8160	8010	Early Neolithic	Settlement	2	Greece	Karamitrou-Mentessidi 2014
Xirolimni		XER	grain	Sample 586, Sector Α, Trench 27, Square II, Layer 1310, #9, depth 0.9 m.	DEM-1294	7261	28	8163	8011
Theopetra	28	THEO	charcoal	6.7.1992, Λ8, Pass 5, Southeastern region, Loose layer, Ash layer II, depth 0,36-0,48 m.	DEM-920	6032	21	6944	6797	Neolithic	Cave	2	Greece	Facorellis et al. 2001
Theopetra		THEO	charcoal	Z11, Northwestern region, Heap of cemented sediment	DEM-141	5485	102	6474	6001
Avgi	29	AVG	charcoal	Trench 139.2, posthole	GrN 29856	6340	30	7409	7172	Middle & Late Neolithic	Settlement	37	Greece	Stratouli 2013
Avgi		AVG	charcoal	Trench 139.2, posthole	GrN 29855	6310	35	7307	7167
Koutroulou Magoula	30	KTR	charcoal	9/2012, Trench Θ1, Boring KTLC-1, depth 0,5m.	GrA-60912	7095	45	8004	7840	Middle Neolithic	Settlement	4	Greece	Hamilakis et al. 2017
Koutroulou Magoula		KTR	charcoal	22/09/2011, Trench Θ4, Context 721/073, depth 0,18m.	GrA-60919	7040	45	7963	7763
Dikili Tash	31	DKTS	charcoal	Sector 6, VI-2, House1	DEM-176	5697	100	6719	6297	Late-Final Neolithic	Settlement	3	Greece	Maniatis et al. 2016; Tsirtsoni 2016
Dikili Tash		DKTS	charred fruit	Sector 6, unit 6021; alt. 63.79 m	Lyon-6012/SacA-15581	4445	30	5282	4887
Alepotrypa	32	ALEP	charcoal	B1, layer 2, depth 0.51m. Absolute height 19.15m	OxA X-2468-33	5175	75	6179	5745	Final Neolithic	Cave	7	Greece	Papathanasiou 2018
Alepotrypa		ALEP	charcoal	B1, layer 1,depth 0.15m. Absolute height 19.51m	OxA-29167	4542	35	5315	5052
Drakaina	33	DRA	charcoal	10/6/1994, Square G4, Layer 6, Pass 1, Depth 0.99m	DEM-628	6499	66	7556	7276	Late Neolithic, Chalcolithic	Cave	26	Greece	Stratouli et al. 1999
Drakaina		DRA	charcoal	2/10/1992, Square C4 Layer 5, Depth 1.05m	DEM-284	4533	94	5465	4876
Sarakenos	34	SAR		Layer A5	DEM-1139	3859	26	4409	4159	Early Bronze Age	Cave	13	Greece	Sampson et al. 2009
Bucsani	35	BUC	charred bovine mandible	locus 11, floor layer	UBA-7794	4785	43	5601	5332	Chalcolithic	Settlement	68	Romania	Cucchi et al. 2011
Vinča-Belo Brdo	36	VIN	human rib	U.832 G.11/06	SUERC-44033	5579	24	6405	6307	Chalcolithic	Settlement	4	Serbia	Tasić et al. 2015
Vinča-Belo Brdo		VIN	human rib	U.832 G.11/06	UBA-22497	5446	35	6300	6192
Vinča-Belo Brdo		VIN	grain	U.1003 (b)-ii	UBA-22022	5770	37	6663	6482
Vinča-Belo Brdo		VIN	grain	U.1003 (b)-i	SUERC-43957	5705	28	6599	6408
Agia Triada	37	AGTR	charcoal	trench 4, layer 6	Lyon-7637/SacA-22598	5060	50	5914	5663	Final Neolithic/Early Bronze Age	Cave	1	Greece	Mavridis and Tankosić 2016 a&b
Agia Triada		AGTR	seeds	trench 9, layer 5b, sample 2	DEM-2073	4119	30	4815	4527
Akrotiri	38	AKR	charcoal	Shaft 35, M23/35N065	DEM-1608	3929	25	4438	4257	Early to Late Bronze Age	Settlement	33	Greece	Maniatis 2012
Akrotiri		AKR	charcoal	Shaft 43 M26/43N047	DEM-1607	3228	30	3557	3380
Mochlos	39	MOCH	charcoal	Myrtos, end of EM II	Q-953	4142	80	4849	4440	Early to Late Bronze Age	Town	49	Greece	Switsur et al. 1970; Warren 1976
Mochlos		MOCH	charcoal	Myrtos Room 22, end of EM II, 1.15 m. depth, inside jar.	Q-1003	3190	40	3550	3274					Switsur and West 1972; Warren 1976
Mochlos		MOCH	charcoal	Myrtos Room 22, end of EM II, 1.15 m. depth, inside jar.	Q-1003	3907	80	4566	4090					Switsur and West 1972; Warren 1976
Mochlos		MOCH	charcoal	Knossos, EM II-MMIA fill, west court of Minoan Palace.	BM-578	3745	137	4515	3722					Warren 1976; Burleigh et al. 1977; Manning 1995 and 2010; Manning et al. 2006
Mochlos		MOCH	charcoal	Kommos Space 25B Tr.66B	OxA3429	3350	70	3825	3406					Warren 1976; Burleigh et al. 1977; Manning 1995 and 2010; Manning et al. 2006
Mochlos		MOCH	charcoal	Kommos TP-KE-31	OxA10620	3269	38	3578	3399					Warren 1976; Burleigh et al. 1977; Manning 1995 and 2010; Manning et al. 2006
Mochlos		MOCH	charcoal	Kommos TP-KE-29	OxA10617	3190	40	3550	3274					Warren 1976; Burleigh et al. 1977; Manning 1995 and 2010; Manning et al. 2006
Malia	40	MAL	charcoal	EM III-MMIA transition, burnt layer, E zone of town, 1.5m depth.	Gif-254	4030	300	5435	3716	Middle & Late Bronze Age	Town	12	Greece	Delibrias et al. 1970; Warren 1976; Burleigh et al. 1977; Manning 1995 and 2010; Manning et al. 2006
Malia		MAL	charcoal	Myrtos Room 22, end of EM II, 1.15 m. depth, inside jar.	Q-1003	3190	40	3550	3274					Delibrias et al. 1970; Warren 1976; Burleigh et al. 1977; Manning 1995 and 2010; Manning et al. 2006
Malia		MAL	charcoal	Myrtos Room 22, end of EM II, 1.15 m. depth, inside jar.	Q-1003	3907	80	4566	4090					Switsur and West 1972; Warren 1976
Malia		MAL	charcoal	Knossos, EM II-MMIA fill, west court of Minoan Palace.	BM-578	3745	137	4515	3722					Delibrias et al. 1970; Warren 1976; Burleigh et al. 1977; Manning 1995 and 2010; Manning et al. 2006
Malia		MAL	charcoal	Kommos Space 25B Tr.66B	OxA3429	3350	70	3825	3406					Delibrias et al. 1970; Warren 1976; Burleigh et al. 1977; Manning 1995 and 2010; Manning et al. 2006
Malia		MAL	charcoal	Kommos TP-KE-31	OxA10620	3269	38	3578	3399					Delibrias et al. 1970; Warren 1976; Burleigh et al. 1977; Manning 1995 and 2010; Manning et al. 2006
Malia		MAL	charcoal	Kommos TP-KE-29	OxA10617	3190	40	3550	3274					Delibrias et al. 1970; Warren 1976; Burleigh et al. 1977; Manning 1995 and 2010; Manning et al. 2006
GSE	41	GSE	charred seed	15/TR10, Rm E	OxA-2517	3380	80	3835	3450	Early to Late Bronze Age	Town	30	Greece	Manning 2010; Manning et al. 2006; Housley et al. 1999; Ramsey et al. 2004
GSE		GSE	charred seed	16/TR24, 1989, L6, BA1	OxA-2647	3150	70	3558	3181					Manning 2010; Manning et al. 2006; Housley et al. 1999; Ramsey et al. 2004
Chania	42	CHA	charred seed	15/TR10, Rm E	OxA-2517	3380	80	3835	3450	Early to Late Bronze Age	Town	23	Greece	Manning 2010; Manning et al. 2006; Ramsey et al. 2004
Chania		CHA	charred seed	13/TR17, 1984, Rm C	OxA-10320	3208	26	3476	3377					Manning 2010; Manning et al. 2006; Ramsey et al. 2004
Uluburun Shipwreck	43	ULUB	Dendrochronology	keel-plank, planking and cedar logs	Kuniholm			3338	3336	Late Bronze Age	shipwreck	1	Turkey	Pulak 1996
Bar-Yosef, O., A. Gopher, E. Tchernov and M. Kislev. 1991. Netiv Hagdud: an Early Neolithic village site in the Jordan Valley. Journal of Field Archaeology 18 (4), 405-426
Bayliss, A., Brock, F., Farid, S. et al. 2015. Getting to the bottom of it all: a Bayesian approach to dating the start of Catalhoyuk. Journal of World Prehistory 28 (1), 1-26.
Biglari, F., Mashkour, M., Javeri, M., Darvish, J. 2015. Qaleh Bozi : new evidence of Late Middle Paleolithic occupation in the Zayandeh-Rud Basin, Esfahan Province. Archaeological Researches of Iran, Journal of Department of Archaeology, Faculty of Arts and Architecture, Bu Ali-Sina University, Vol.4, No 7
Burleigh, R., Hewson, A., and Meeks, N. 1977. British Museum Natural Radiocarbon Measurements IX, Radiocarbon 19 (2), 143-160.
Cauvin, J. 1989. La Stratigraphie de Çafer Höyük-Est (Turquie) et les origines du PPNB du Taurus. Paléorient 15 (1) 75-86
Cessford, C. 2005. Absolute dating at Çatalhöyük, in Hodder, I. (ed.) Inhabiting Çatalhöyük: Reports from the 1995–1999 seasons. Çatalhöyük Research Project Volume 4. British Institute for Archaeology at Ankara Monograph 38, Cambridge: McDonald Institute for Archaeological Research, 65–99.
Clarke, J., Mc Cartney, C. and Wasse, A. 2007. On the Margins of Southwest Asia. Cyprus during the 6th to 4th Millennia BC. Oxford: Oxbow Books
Coquegniot, E. 1998. Dja'de el Mughara (moyen-Euphrate), un village néolithique dans son environnement naturel à la veille de la domestication. In M. Fortin and O. Aurenche (eds.), Espace naturel, espace habité en Syrie du Nord (10e - 2e millénaires av. J.-C.) / Natural Space, Inhabited Space in Northern Syria (10th - 2nd millennium B.C.). Actes du colloque tenu à l'Université Laval (Québec) du 5…
Cucchi, T., Bălăşescu, A., Bem, C., Radu, V., Vigne, J.-D. and Tresset, A. 2011. New insights into the invasive process of the eastern house mouse (Mus musculus musculus): Evidence from the burnt houses of Chalcolithic Romania. The Holocene 21 (8), 1195-1202
Delibrias, G., Guillier M.T. and Labeyrie, J. 1970. Gif Natural Radiocarbon Measurements V, Radiocarbon 12, 421-443.
di Nocera, G.-M. 2000. Radiocarbon datings from Arslantepe and Norşuntepe: The fourth- third millennium absolute chronology in the Upper Euphrates and Transcaucasian region. In: Chronologies des pays du Caucase et de l’Euphrate aux IVe-IIIe millénaires. From the Euphrates to the Caucasus: Chronologies for the 4th-3rd millennium B.C. Vom Euphrat in den Kaukasus: Vergleichende Chronologie des 4. un…
Facorellis, Y., N. Kyparissi-Apostolika, and Y. Maniatis. 2001. The cave of Theopetra, Kalambaka: Radiocarbon evidence for 50,000 years of human presence. Radiocarbon 43(2), 975-994
Hamilakis, Y., Kyparissi-Apostolika, N., Loughlin, T., Carter, T., Cole, J., Facorellis, Y., Katsarou, S., Kaznesi, A., Pentedeka, A., Tsamis, V. and Zorzin, N. 2017. Koutroulou Magoula in Phthiotida, Central Greece: a Middle Neolithic Tell site in Context in Sarris, A., Kalogiropoulou, E., Kalayci, T. and Karimali, L. (eds.), Communities, landscapes and interaction in Neolithic Greece. Internati…
Held, S. 1992. Pleistocene fauna and Holocene humans: a gazetter of paleontological and early archaeological sites on Cyprus. Studies in Mediterranean Archaeology 160. Goteborg: Astrom.
Housley, R.A., Manning, S.W., Cadogan, G., Jones, E.R., Hedges, R.E.M., 1999. Radiocarbon, calibration and the chronology of the Late Minoan IB Phase. Journal of Archaeological Science 26, 159-171
Ibáñez, J. J. 2008. Conclusion, in Ibáñez, J. J. (ed.), Le site néolithique de Tell Mureybet (Syrie du Nord). En hommage à Jacques Cauvin, BAR International Series 1843, Oxford: Archaeopress, 661–675
Karamitrou-Mentessidi, G. 2014. About prehistoric ites in west Macedonia: prefectures of Kozani and Grevena (in Greek). In Stefani, E., Merousis, N. Dimoula, A. (eds.), A century of research in Prehistoric Macedonia: 1912-2012, International Conference Proceedings, Archaeological Museum of Thessaloniki 22-24/11/2012, Thessaloniki, 233-250
Karamitrou-Mentessidi, G., Efstratiou, N., Kaczanowska, M., Kozłowski, J.K. 2015. Early Neolithic Settlement of Mavropigi in western Greek Macedonia, European Prehistory 12 (1-2), 47-116
Le Brun, A. 1981. Un site néolithique précéramique en Chypre : Cap Andreas Kastros, A.D.P.F. edition. Paris
Le Brun, A. 1994: Fouilles Récentes à Khirokitia (Chypre), 1988–1991, Éditions Recherche sur les Civilisation, (Études Néolithiques), ADPF (Paris)
Lecomte, O., Francfort, H.-P., Boucharlat, R. et Mamedow, M. 2002. Recherches archéologiques récentes à Ulug Dépé (Turkménistan), Paléorient 28 (2), 123-131
Lyonnet B. 2007. La culture de Maikop, la Transcaucasie, l'Anatolie orientale et le Proche-Orient: relations et chronologie.In B. Lyonnet (ed.), Les cultures du Caucase (VIe-IIIe millénaires avant notre ère). Leurs relations avec le Proche Orient, Paris: CNRS Editions, 133–161.
Manca, L., Mashkour, M., Shidrang, S., Averbouh, A., Biglari, F. 2018. Bone, shell tools and ornaments from the Epipaleolithic site of Ali Tappeh, East of Alborz Range, Iran. Journal of Archaeological Science Reports 21, 137-157.
Maniatis, Y. 2012. Radiocarbon dating of the Late Cycladic building and destruction phases at Akrotiri, Thera: new evidence, The European Physical Journal Plus 127 (9), DOI 10.1140/epjp/i2012-12009-y
Maniatis, Y., Oberli, C. Tsirtsoni, Z. 2016. Balkans 4000: the radiocarbon dates from archaeological contexts. In Z. Tsirtsoni, (ed.), The human face of radiocarbon: reassessing chronology in prehistoric Greece and Bulgaria, 5000-3000 calBC, Travaux de la Maison de l’Orient et de la Méditerranée No 69, Lyon, 41-65.
Manning, Sturt W. 1995. The absolute chronology of the Aegean Early Bronze Age: archaeology, history, and radiocarbon. Monographs in Mediterranean Archaeology 1. Sheffield: Sheffield Academic Press.
Manning, S. 2010. Chronology and Terminology,. In Cline, E.H. (ed.), The Oxford Handbook of the Bronze Age Aegean (ca. 3000–1000 BC), Oxford, 91-152.
Manning, S.W, Ramsey, C.B., Kutschera, W., Higham, T., Kromer, B., Steier, P. Wild, E.M. 2006. Chronology for the Aegean Late Bronze Age 1700-1400 B.C. Science 312, May 2006. DOI: 10.1126/science.1125682
Marro, C., Bakhshaliyev, V., Ashurov, S. 2009. Excavations at Ovçular Tepesi (Nakhchivan, Azerbaijan). First preliminary report: the 2006-2008 seasons. Anatolia Antiqua 17, 31-87.
Marro, C., Bakhshaliyev, V., Ashurov, S. 2011. Excavations at Ovçular Tepesi (Nakhichevan, Azerbaijan). Second preliminary report: the 2009–2010 seasons. Anatolia Antiqua 19, 53–100.
Mashkour, M., Fontugne, M., Haite, C. 1999. Investigations on the evolution of subsistence economy in the Qazvin Plain (Iran) from the Neolithic to the IronAge. Antiquity 73, 65-76
Mashkour, M. 2006. Faunal Remains from Tol-e Nurabad and Tol-e Spid. In Potts, D.T. and Roustaei (eds.), The Mamasani Archaeological Project Stage One: A report on the first two seasons of the ICAR - University of Sydney expedition to the Mamasani District, Fars Province, Iran, ICAR, Tehran, 135-146
Mavridis, F., Tankosić, Ž. 2016a. Early Bronze Age burial deposits at the Ayia Triada cave at Karystos, Euboia: tentative interpretations. Hesperia 85, 207-242.
Mavridis, F., Tankosić, Ž. 2016b. The Later Neolithic Stages in Central-Southern Greece based on the evidence from the excavations at the Agia Triada Cave, Southern Euboea. In Z. Tsirtsoni, (ed.), The human face of radiocarbon: reassessing chronology in prehistoric Greece and Bulgaria, 5000-3000 calBC, Travaux de la Maison de l’Orient et de la Méditerranée No 69, Lyon, 419-436.
Maziar, S. 2010. Excavations at Köhné Pāsgāh Tepesi, the Araxes valley, Northwest Iran: First preliminary report. ANES 47, 165-193.
Maziar, S. in press 2019. Iran and the Kura-Araxes Cultural Tradition: So Near and Yet So Far. In Urbanisation, Trade, Subsistence and Production during the Bronze Age on the Iranian Plateau, Maison de l’Orient et Méditerranée (MOM)
McBurney, C.B.M., 1969. The Cave of Ali Tappeh and the Epi-Palaeolithic in N.E. Iran. Proceedings of the Prehistoric Society 34, 385–413. https://doi.org/10.1017/S0079497X00013955
Papathanasiou, A. 2018. Alepotrypa Cave: the site description and its cultural and chronological range. In Papathanasiou, A., Parkinson, W., Pullen, D., Galaty, M. and Karkanas P. (eds.), Neolithic Alepotrypa Cave in the Mani, Greece. Oxbow books, 10-23.
Papathanasiou, A., Richards, M. 2011. Anthropological remains from the early sites at Mavropigi, Xirolimni and Pontokomi of the Early Neolithic in Western Macedonia. The Archaeological Work in Upper Macedonia 1, 257-275 (in Greek).
Peltenburg, E. 2003. The colonisation and settlement of Cyprus. Investigations at Kissonerga-Mylouthkia 1976-1996. Lemba Archaeological project, Cyprus, Volume III.1, Studies in Mediterranean Archaeology Vol. LXX:4, 84-85
Potts, D.T. and Roustaei, K. 2006. The Mamasani Archaeological Project Stage One: A report on the rst two seasons of the ICAR – University of Sydney Joint Expedition to the Mamasani District, Fars Province, Iran, Iranian Center for Archaeological Research, ehran
Pulak, C. 1996. Dendrochronological dating of the Uluburun Ship. The INA Quaterly 23 (1), 12-14
Ramsey, B.C., Manning, S.W. and Galimberti, M. 2004. Dating the Volcaninc Eruption at Thera, Radiocarbon 46 (1), 325-344.
Rosenberg, M. 1985. Report on the 1985 sondage at Eshkaft-e Gavi, Journal of Persian Studies Iran 23, 51-62.
Sampson, A., Kozłowski, J.K., Kaczanowska, M., Budek, A., Nadachowski, A., Tomek, T., Miekina, B. 2009. Sarakenos Cave in Boeotia, from Palaeolithic to the Early Bronze Age. Eurasian Prehistory 6 (1), 199–231.
Shidrang S, 2018. The Middle to Upper Paleolithic Transition in the Zagros: The Appearance and Evolution of the Baradostian. In Y. Nishiaki, T. Akazawa (eds.), The Middle and Upper Paleolithic Archeology of the Levant and Beyond, Replacement of Neanderthals by Modern Humans Series, Tokyo, 133-156.
Stordeur, D., Helmer D., Willcox, G. 1997. Jerf el Ahmar, un nouveau site sur le moyen Euphrate, Bulletin de la Société Préhistorique Française 93, 1-4
Stratouli, G. 2013. Νομός Καστοριάς, Δ.Δ. Αυγής, Νεολιθικός Οικισμός Αυγής [Kastoria prefecture, Neolithic Avgi settlement]. Archaiologikon Deltion 60:B2 (2005), 748-754.
Stratouli, G., Facorellis, Y. and Y. Maniatis 1999. Towards understanding the Late Neolithic and the Chalcolithic in the Ionian Islands, Western Greece: 14C Evidence from the “Cave of Drakaina”, Poros, Cephalonia. In J. Evin, Chr. Oberlin, J.P. Daugas and J. F. Salles (eds.), Actes du théme Congréss International, Lyon 6-20 Avril 1998, 14C et Archéologie, Memoires de la société Préhistorique Fran…
Switsur, V.R., Hall, M.A. and West, R.G. 1970. University of Cambridge Natural Radiocarbon Measurements IX, Radiocarbon 12, 590-598.
Switsur, V.R. and West, R.G. 1972. University of Cambridge Natural Radiocarbon Measurements X, Radiocarbon 14 (1), 239-246.
Tasić, N., Marić, M., Penezić, K., Filipović, D., Borojević, K., Russell, N., Reimer, P., Barclay, A., Bayliss, A., Borić, D., Gaydarska, B., Whittle, A. 2015. The end of the affair: formal chronological modelling for the top of the Neolithic tell of Vinča-Belo Brdo. Antiquity 89, 1064-1082. doi:10.15184/aqy.2015.101
Tsirtsoni, Z. 2016. The Late Neolithic II (Chalcolithic)-Early Bronze Age transition at the tell of Dikili Tash. In Z. Tsirtsoni, (ed.), The human face of radiocarbon: reassessing chronology in prehistoric Greece and Bulgaria, 5000-3000 calBC, Travaux de la Maison de l’Orient et de la Méditerranée No 69, Lyon, 271-297.
Valamoti, S.M. 2011. Seeds for the dead? Archaeobotanical remains from Mavropigi near Kozani, site Filotsairi. The Archaeological Work in Upper Macedonia 1, 245–257.
Valla, F.,R., Khalaily, H., Valladas, H., Kaltnecker, E., Bocquentin, F., Cabellos, T., Bar-Yosef Mayer, D.E., Lo Dosseur, G., Regev, L., Chu, V., Weiner, S., Boaretto, E., Samuelian, N., Valentin, B., Delerue, S., Poupeau, G., Bridault, A., Rabinovich, R., Simmons, T., Zohar, I., Ashkenazi, S., Delgado-Huertas, A., Spiro, B. 2007. Les fouilles de Ain Mallaha (Eynan) de 2003 à 2005: Quatrième rap…
Vigne, J.-D., Briois, F., Zazzo, A., Willcox, G., Cucchi, T., Thiébault, S., Carrère, I., Franel, Y., Touquet, R., Martin, C., Moreau, C., Comby, C., Guilaine, J., 2012. The first wave of cultivators spread to Cyprus earlier than 10,600 years ago. PNAS 109, 8445–8449
Warren, P. 1976. Radiocarbon dating and calibration and the absolute chronology of late Neolithic and Early Minoan Crete, Studi Micenei ed Egeo-Anatolici 17, 205-219.
Weeks, L. R., Alizadeh, K., Niakan, L., Alamdari, K., Zeidi, M., and Khosrowzadeh, A. 2009. Excavations at Tol-e Nurabad. In D. T. Potts, K. Roustaei, C. A. Petrie and L. R. Weeks (eds.), The Mamasani Archaeological Project Stage One: A Report on the First Two Seasons of the ICAR – University of Sydney Expedition to the Mamasani District, Fars Province, Iran. BAR International Series 2044. Oxford…
Zazzo, A., Lebon, M., Quilès, A., Reiche, I., Vigne, J.-D. 2015. Direct dating and physico-chemical analyses cast doubts on the coexistence of humans and dwarf hippos in Cyprus, PlosONE, doi:10.1371/journal.pone.0134429
Zeder, M.A. and Hesse, B. 2000. The initial domestication of goats (Capra hircus) in the Zagros Mountains 10,000 ago, Science 287, No 5461, 2254-2257.
