# Supplementary material for: Tracking the Near Eastern origins and European dispersal of the western house mouse
Source: Sci Rep. 2020 May 19;10:8276. doi: 10.1038/s41598-020-64939-9 (PMC7237409; doi:10.1038/s41598-020-64939-9)
Supplement: Supplementary file 4 — Supplementary information4. [file 41598_2020_64939_MOESM4_ESM.xlsx]

## Sheet: Feuil1
Supplementary Table S3: List and details of the modern comparative samples of wild Mus species and commensal Mus musculus subspecies
Taxa	Location	ACRONYM	N	Institution	Inventory Number
M. cypriacus	Cyprus	CYP_Cyp	8	Institut Systematique Evolution Montpellier (ISEM)	#17336, 17339, 17369 (R-L), 17370, 17389, 17398, 17444
M. macedonicus	Greece	MAC_Gre	2		#738, 739
M. macedonicus	Bulgaria	MAC_Bul	7	ISEM	#1830 to 1833
M. macedonicus	Turkey	MAC_Tur	6	pellets	#4_1, 5_1 to 5_5
M. macedonicus	Turkey, Elazig	MAC_Tur_Ela	11	Senckenberg Naturmuseum, Frankfurt	#42337 to 42341, 42349
M. macedonicus	Irak	MAC_Irak	8	Museum National d'Histoire Naturelle Paris (MNHN)	#52, 99, 357, 369-373 and 376
M. macedonicus	Israel	MAC_Isr	9	ISEM	#7, 19, 24, 382, 384, 386, 38, 391, 393
M. spicilegus	Greece	SPI_Gre	2	ISEM	#2106
M. spicilegus	Bulgaria	SPI_Bul	22	Charles University, Prague & ISEM	#BB303, 340, 345, 350, 394 and #1874 to 1883 respectively
M.m.castaneus	Iran	CAS_Iran	51	Siahsarvie collection, ISEM	#18768 to 18805, #19068 to 19092
M.m.domesticus	Israel	DOM_Isr	55	ISEM	#395 to 407, #1380 to 1414
M.m.domesticus	Libya	DOM_Lib	3	MNHN	#2 to 4
M.m.domesticus	Syria	DOM_Syr_pel	26	pellets	#4 to 30
M.m.domesticus	Syria	DOM_Syr	26	ISEM	#1620 to 1653, #17220 to 17227 (by TC)
M.m.domesticus	Turkey	DOM_Tur	1	pellets
M.m.domesticus	Turkey, Elazig	DOM_Tur_Ela	12	Senckenberg Naturmuseum, Frankfurt	#42342 to 42346, 42348
M.m.domesticus	Algeria	DOM_Alg	27	MNHN, ISEM	#1 to 21 and 488 to 521 respectively
M.m.domesticus	Armenia	DOM_Arm	2	ISEM	#1229, 1231
M.m.domesticus	Iran	DOM_Iran	22	Roohollah collection	#18743 to 19030
M.m.domesticus	Croatia	DOM_Cro	9	ISEM	#2124 to 2129
M.m.domesticus	Cyprus	DOM_Cyp	23	ISEM	#1 to 33
M.m.domesticus	Greece	DOM_Gre	34	ISEM	#466 to 487, #2091 to 2105
M.m.domesticus	Crete	DOM_Cre	9	ISEM	#1 to 19
M.m.musculus	Bulgaria	MUS_Bul	20	ISEM	#948-949, 951-958, 960, 962, 966
M.m.musculus	Hungary	MUS_Hun	21	ISEM	#2108 to 2119
M.m.musculus	Denmark	MUS_Den	16	ISEM	#696-700, 703-704, 706-708, 710-715
M.m.musculus	Iran	MUS_Iran	51	Roohollah-Darviche collection	#69, 83, 85, 1145, 1175, ZMFUM7Gonabad 1, ZMFUM103, 104, 108, 111, 124, 130, 132, 173, 182, 183, 597, 600, 603, 605-614, 692, 693, 976, 1958, 1961, 1962
M.m.musculus	Romania	MUS_Rom	8	ISEM	#2120-2123
M.m.musculus	Slovakia	MUS_Slo	9	Charles University, Prague	#M16-18, 22-24, 26-27
M.m.musculus	Georgia	MUS_Geo	12	ISEM	#10477, 10508, 10512, 10568, 10570, 10571, 10573, 10576, 10578, 10579, 10584, 10587
