# Supplementary material for: Tracking the Near Eastern origins and European dispersal of the western house mouse
Source: Sci Rep. 2020 May 19;10:8276. doi: 10.1038/s41598-020-64939-9 (PMC7237409; doi:10.1038/s41598-020-64939-9)
Supplement: Supplementary file 5 — Supplementary information5. [file 41598_2020_64939_MOESM5_ESM.xlsx]

## Sheet: Feuil1
Supplementary Table S4: List and details for the archaeological samples submitted to aDNA and radiocarbon analyses with their inferred radiocardon age and molecular diagnosis (Cytochrome b). See results details for radiocarbon age in Supplementary Table S6 and for aDNA sequences in Supplementary Table S12.
						calBP age (2 sigma)
Sample code	Site	Acronym	Map Number	Anatomical element	Context	From	To	Molecular diagnosis (Cyt b)
MT 1	Mavropigi	MAV	26	mandible	Burial 9, Trench 117V, South baulk and XII, West baulk, WF 3, 29/8/2006
MT 2	Mavropigi	MAV	26	mandible	Burial 9, Trench 117V, South baulk and XII, West baulk, WF 3, 29/8/2006	8455	7329	Mus spicilegus
MT 3	Mavropigi	MAV	26	mandible	Trench 172, X-South baulk, layer 1, unit 4, WF 107, 12/9/2005	8020	7722
MT 4	Mavropigi	MAV	26	mandible	Trench 172, square III, layer 1, unit 5, WF 75, 30/8/2005
MT 5	Mavropigi	MAV	26	maxilla	Trench 172, square III, layer 1, unit 5, WF 75, 30/8/2005
MT 6	Mavropigi	MAV	26	mandible	Trench 172, square X, layer 1, unit 6, WF 172, 28/9/2005
MT 7	Xirolimni	XER	27	mandible	Sector Α, Trench 21, Square IV, Layer 909, unit 8, WF 144, 28/8/1998			Mus spicilegus
MT 8	Xerolimni	XER	27	mandible	Sector Α, Trench 38, Square III, Layer 1606, unit 3, WF 158, 3/8/1998
MT 9	Xerolimni	XER	27	maxilla	Sector Α, Trench 49, Square II, Layer 2151, unit 4, WF 290, 15/6/1999
MT 10	Xerolimni	XER	27	maxilla	Sector Α, Trench 49, Square II, Layer 2151, unit 4, WF 290, 15/6/1999
MT 11	Avgi	AVG	29	mandible	East sector, Trench 139.2, Layer 2, unit 5, WF 6, 16/7/2005
MT 12	Avgi	AVG	29	mandible	East sector, Trench 139.2, Layer 2, unit 5, WF 7, 16/7/2005
MT 13	Avgi	AVG	29	mandible	East sector, Trench 139.4, Layer 1, unit 4, WF 5, 18/7/2005	7424	7175	Mus spicilegus
MT 14	Avgi	AVG	29	mandible	West sector, Trench 283.1, Layer 2, unit 2831012, WF 2831007, 22/6/2006
MT 15	Avgi	AVG	29	molar	West sector, Trench 282.1/282.3-4, Layer 4, Unit 28212823009, WF 28212823010, 2/7/2007
MT 16	Avgi	AVG	29	lower molar	West Sector, Trench 282.1/282.3-4, Layer 4, unit 28212823009, WF 28212823010, 2/7/2007			Mus spicilegus
MT 17	Avgi	AVG	29	molar	West Sector, Trench 282.1/282.3-4, Layer 4, unit 28212823009, WF 28212823010, 2/7/2007
MT 18	Alepotrypa	ALEP	32	mandible	Trench B1a, group 896-897, depth:-0,32/35 to -0,4m., WF 72/R, 1/10/2013
MT 19	Alepotrypa	ALEP	32	mandible	Trench B1a, group 896-897, depth:-0,32/35 to -0,4m., WF 72/R, 1/10/2013
MT 20	Alepotrypa	ALEP	32	mandible	Trench B1a, group 895, east part of trench, depth:-0,3 to -0,32m., WF 77/R, 1/10/2013,
MT 21	Alepotrypa	ALEP	32	mandible	Trench B1a, group 903, depth:-0,43 to -0,50m., WF 81/R, 3/10/2013
MT 22	Alepotrypa	ALEP	32	maxilla	Trench B1a, group 893, circular construction, burnt soil, depth:-0,26/27 to -0,31m., WF 74/R, 25/9/2013
MT 23	Drakaina	DRA	33	mandible	2004, Trench Δ5, 3353 γα-γδ, unit 1, wf 004-28			Mus spicilegus
MT 24	Drakaina	DRA	33	mandible	2004, Trench Ε4, Layer 7, unit 1, 4214β, WF 04-34
MT 25	Drakaina	DRA	33	mandible	2005, Trench Γ4, Layer 6, 2425γ, WF05-13
MT 26	Akrotiri	AKR	38	mandible	WF 2001/1247 Shaft 66P, Μ53/66P089
MT 27	Akrotiri	AKR	38	mandible	WF 2001/1247 Shaft 66P, Μ53/66P089
MT 28	Akrotiri	AKR	38	lower molar	WF 2001/1247 Shaft 66P, Μ53/66P089
MT 29	Akrotiri	AKR	38	lower molar	WF 2001/1247 Shaft 66P, Μ53/66P089
MT 30	Akrotiri	AKR	38	mandible	WF 2001/1247, Shaft 66P, Μ53/66P089	4521	3864	Mus musculus domesticus?
MT 31	Akrotiri	AKR	38	lower molar	WF2001/1071, Shaft 35, Μ32/35Νο91, cavity 6
MT 32	Akrotiri	AKR	38	mandible	WF2001/1071, Shaft 35, Μ32/35Νο91, cavity 6
MT 33	Akrotiri	AKR	38	mandible	WF2000-379, Shaft 63A, M66/63A063
MT 34	Akrotiri	AKR	38	mandible	WF2000-379, Shaft 63A, M66/63A063
MT 35	Buçsani La Pod	BUC	35	mandible	B. Pod 05, St33, Square F3, US 4533, SL 50, 12l, BOD 2307			Mus macedonicus
MT 36	Buçsani La Pod	BUC	35	mandible	B. Pod 05, St33, Square F3, US 4533, SL 50, 12l, BOD 2308			Mus musculus musculus
MT 37	Buçsani La Pod	BUC	35	mandible	B. Pod 05, St33, Square F3, US 4533, SL 50, 12l, BOD 2305 or 2309			Mus macedonicus
MT 38	Buçsani La Pod	BUC	35	mandible	B. Pod 05, St33, SquareF3, US 4533, SL 50, 12l, BOD 2310			Mus musculus musculus
MT 39	Buçsani La Pod	BUC	35	mandible	B. Pod 05, St33, Square F3, US 4533, SL 50, 12l, BOD 2311			Mus musculus musculus
MT 40	Buçsani La Pod	BUC	35	mandible	B. Pod 05, St33, Square F3, US 4533, SL 50, 12l, BOD 2313			Mus musculus musculus
MT 41	Buçsani La Pod	BUC	35	mandible	B. Pod 05, St33, Square F3, US 4533, SL 50, 12l, BOD 2314			Mus musculus musculus
MT 42	Buçsani La Pod	BUC	35	mandible	B. Pod 05, St33, Square F3, US 4533, SL 50, 12l, BOD 2315			Mus musculus musculus
MT 43	Buçsani La Pod	BUC	35	3 lower incisors	B. Pod 05, St33, Square F3, US 4533, SL 50			Mus musculus musculus
MT 44	Mochlos	MOCH	39	mandible	E3, 64/7419.1, Pre-palatial house 2, Room 1
MT 45	Mochlos	MOCH	39	lower molar	E3. 6620.5+6629.1-4, Building B2, Pillar room 1
MT 46	Mochlos	MOCH	39	mandible	E3, 6023.5
MT 47	Mochlos	MOCH	39	lower molar	E3, 64/7419.2-3, Pre-palatial house 2, Room 1
MT 48	GSE	GSE	41	mandible	13/6/2005, Trench 35, Removal of floor 9/Cleaning of floor 10, Layer 3, WF05-8
MT 49	GSE	GSE	41	mandible	27/6/2001, Trial trench, Houe 1, Room 1, Layer 6, drain 2
MT 50	Chania	CHA	42	mandible	24/10/2003, Merarchia, Ditch 4, pit 33, WF2003/09
MT 51	Chania	CHA	42	mandible	9/10/2006, Kanevaro street, Layer 4, removal of floor 23 between walls 26-27, WF06-124
MT 52	Buçsani La Pod	BUC	35	3 mandibles, 1 lower molar	P Bod 05, St33, Square F3, US 4533, SL 50, 12l	6627	6413
MT 53	Ganj Dareh	GDR	4	mandible	Box 11, Unit 1514, Level D, Square 17-M/N/18-M/N, Depth: 5,4-5,6 burnt rubble	9523	9431
MT 54	Ganj Dareh	GDR	4	mandible	Box 13, Unit 578, level B, square 16-Q, depth:1,4-1,6 ashy occupation zone apparently	10174	9913
MT 55	Ganj Dareh	GDR	4	mandible	Box 13, Unit 685, level D, square 19-M/N, depth:4,7-5,0 (N&NC) rubble (unburnt)	10132	9701
MT 56	Ganj Dareh	GDR	4	mandible	Box 13, Unit 772, level C, square 15-J, depth:4,4-4,6 brick&wattle, 2 phases?
MT 57	Ganj Dareh	GDR	4	mandible	Box 13, Unit 965, level C, square 17/18-M/N, depth:3,6-3,8 west centre fill between walls
MT 58	Çatalhöyük	CTHY	21	mandible	Unit 4839 or 4837, Area S, 1997-flot 2961, midden	9125	8452
MT 59	Çatalhöyük	CTHY	21	mandible	Unit 4847, area S, 1999-flot 3013, surface	10234	8219
MT 60	Çatalhöyük	CTHY	21	lower molar	Unit 4837, area S, 1999-flot 2907, midden
MT 61	Çatalhöyük	CTHY	21	mandible	Unit 4878, area S, 1999-flot 3284?, dump	9090	8640
MT 62	Çatalhöyük	CTHY	21	mandible	Unit 4878, area S, 1999-flot 3284?, dump	9399	8544
MT 63	Çatalhöyük	CTHY	21	mandible	Unit 4842, area S, 1999-flot 2983, pit infill	9908	6674
MT 64	Çatalhöyük	CTHY	21	mandible	Unit 4842, area S, 1999-flot 2983, pit infill	9076	8642
MT 65	Çatalhöyük	CTHY	21	mandible	Unit 4844, area S, 1999-flot 2991, midden
MT 66	Çatalhöyük	CTHY	21	mandible	Unit 4844, area S, 1999-flot 2991, midden	9243	8542
MT 67	Çatalhöyük	CTHY	21	lower molar	Unit 4844, area S, 1999-flot 2991, midden
MT 68	Kissonerga-Mylouthkia 1	MYL 1	16	mandible	F116.192, B1842
MT 69	Kissonerga-Mylouthkia 1	MYL 1	16	mandible	F116.192, B1842
MT 70	Kissonerga-Mylouthkia 1	MYL 1	16	mandible	F116.192, D
MT 71	Kissonerga-Mylouthkia 1	MYL 1	16	mandible	F116.192, D
MT 72	Kissonerga-Mylouthkia 1	MYL 1	16	mandible	F116.192, G
MT 73	Cape Andreas-Kastros	ANDR	18	femur	CAR 602
MT 74	Cape Andreas-Kastros	ANDR	18	pelvis	CAR 602
MT 75	Cape Andreas-Kastros	ANDR	18	femur	CAR 620
MT 76	Cape Andreas-Kastros	ANDR	18	pelvis	CAR 619
MT 77	Cape Andreas-Kastros	ANDR	18	tibia	CAR 873
MT 78	Çafer Höyük	CFHY	20	mandible	CA 6	10408	9497
MT 79	Çafer Höyük	CFHY	20	mandible	CA 6
MT 80	Çafer Höyük	CFHY	20	mandible	CA 6
MT 81	Çafer Höyük	CFHY	20	mandible	CA 6	10115	9463
MT 82	Çafer Höyük	CFHY	20	mandible	CA 6
MT 83	Çafer Höyük	CFHY	20	mandible	CA 6
MT 84	Çafer Höyük	CFHY	20	mandible	CA 6
MT 85	Çafer Höyük	CFHY	20	mandible	CA 6
