# Supplementary material for: Tracking the Near Eastern origins and European dispersal of the western house mouse
Source: Sci Rep. 2020 May 19;10:8276. doi: 10.1038/s41598-020-64939-9 (PMC7237409; doi:10.1038/s41598-020-64939-9)
Supplement: Supplementary file 7 — Supplementary information7. [file 41598_2020_64939_MOESM7_ESM.xlsx]

## Sheet: synthesis
Supplementary Table S6: Results of the validated radiocarbon dating of the mice archaeological samples
Sample ID	Site	Anatomic part	Sample prep #	ECHo n°	Sample size (mg)	Amount collagen (mg)	Yield (%)	Carbon mass (μgC)	%C	%N	C/N	14C age (BP)	error	calBP age (2 sigma)
														From	To
MT 2	Mavropigi	mandible	Muse17133	1635.1.1	6.5	0.24	3.7	27	12.87	4.64	3.23	7040	300	8455	7329
MT 3	Mavropigi	mandible	Muse17137	1698.1.1	16.7	0.68	4.1	295	19.8914	6.53942	3.55	7070	75	8020	7722
MT 13	Avgi	mandible	Muse17139	1701.1.1	10.8	0.55	5.09	239	21.4961	7.00253	3.58139	6375	60	7424	7175
MT 30	Akrotiri	mandible	Muse17140	1643.1.1	10.9	0.39	3.58	59	16.94	6.14	3.21878	3800	120	4521	3864
MT 52	Bucsani	3 mandibles, 1 lower molar	Muse17131	1692.1.1	282.3	2.286	0.81	987	41.5092	14.7457	3.28417	5715	30	6627	6413
MT 53	Ganj Dareh	mandible	Muse17397	2107-01-01	36.9	2.651	7.18	795	28.05	9.78	3.34611	8440	30	9523	9431
MT 54	Ganj Dareh	mandible	Muse17403	2106-01-01	36.1	3.282	9.09	1057	30.28	10.62	3.32643	8900	30	10174	9913
MT 55	Ganj Dareh	mandible	Muse17404	2105-01-01	25.2	2.026	8.04	619	29.19	10.15	3.35517	8820	30	10132	9701
MT 58	Çatalhöyük	mandible	Muse17406	2085-01-01	7.6	0.695	9.14	54	16.96	5.98	3.30881	7960	200	9400	8406
(duplicate)				2086-01-01				56	16.35	6.09	3.13218	7920	170	9254	8406
Combine MT 58														9125	8452
MT 59	Çatalhöyük	mandible	Muse17392	2091-01-01	12.8	0.438	3.42	22	5.64	1.91	3.44503	8220	410	10234	8219
MT 61	Çatalhöyük	mandible	Muse17393	2094-01-01	20.6	1.361	6.6	193	29.72	10.71	3.23747	8100	100	9304	8645
(duplicate)				2093-01-01				195	31.01	10.97	3.29793	7950	100	9076	8545
Combine MT 61														9090	8640
MT 62	Çatalhöyük	mandible	Muse17394	2095-01-01	8.2	0.673	8.2	69	10.98	4.16	3.07933	8030	150	9399	8544
MT 63	Çatalhöyük	mandible	Muse17401	2089-01-01	7.2	0.401	5.57	12	3.22	1.19	3.15686	7220	700	9908	6674
MT 64	Çatalhöyük	mandible	Muse17402	2104-01-01	11.3	0.827	7.32	148	18.22	5.99	3.54869	8020	65	9076	8642
MT 66	Çatalhöyük	mandible	Muse17395	2096-01-01	11.8	0.545	4.6	97	19.12	6.83	3.26598	7980	120	9243	8542
MT 78	Çafer Höyük	mandible	Muse17399	2079-01-01	15.6	0.688	4.41	40	10.41	3.52	3.45028	8840	250	10587	9325
(duplicate)				2080-01-01				30	11.11	3.77	3.43811	8860	320	11062	9136
Combine MT 78														10408	9497
MT 81	Çafer Höyük	mandible	Muse17405	2088-01-01	20.1	0.833	4.14	88	20.41	6.86	3.47109	8570	130	10125	9275
(duplicate)				2087-01-01				78	22.29	7.66	3.39491	8720	150	10182	9494
Combine MT 81														10115	9463
