# Supplementary material for: Tracking the Near Eastern origins and European dispersal of the western house mouse
Source: Sci Rep. 2020 May 19;10:8276. doi: 10.1038/s41598-020-64939-9 (PMC7237409; doi:10.1038/s41598-020-64939-9)
Supplement: Supplementary file 8 — Supplementary information8. [file 41598_2020_64939_MOESM8_ESM.xlsx]

## Sheet: Feuil1
Supplementary Table S7: Comparative results for the most efficient dental GMM protocol to identify commensal Mus musculus subspecies from dental (m1) form.
		Outline Measurements
		1lm/63 slm	Cusps	Valleys
Mathematical representations	EFAproc	0.825	-	-
	EFAnef	0.8	-	-
	BEM	0.9125	0.8325	0.775
	PDP	0.85	0.825	0.838
