# Supplementary material for: Tracking the Near Eastern origins and European dispersal of the western house mouse
Source: Sci Rep. 2020 May 19;10:8276. doi: 10.1038/s41598-020-64939-9 (PMC7237409; doi:10.1038/s41598-020-64939-9)
Supplement: Supplementary file 9 — Supplementary information9. [file 41598_2020_64939_MOESM9_ESM.xlsx]

## Sheet: Feuil1
Supplementary Table S8: Exploration of the presence of wild and commensal mice sympatry in archaeological sites ‘samples using Bayesian model based clustering on dental shape variables.
Parametrisation of the covariance matrix and result of the Gaussian finite mixture analysis with EM model on multiple shape variable (PC1 and PC2) for each archaeological context.
	model	distribution	number of components	log.likelihood	n	df	BIC
AKR	EII	spherical multivariate normal	1	210.33	33	3	410.17
ANDR	EEI	diagonal, equal volume and shape	9	119.961	10	28	175.449
AVG	XXI	diagonal multivariate normal	1	225.604	37	4	436.764
BUC	XXI	diagonal multivariate normal	1	394.902	68	4	772.925
CFHY	XII	spherical multivariate normal	1	408.258	71	3	803.729
CHA	XXI	diagonal multivariate normal	1	440.489	23	12	843.352
CTHY	XXI	diagonal multivariate normal	1	631.034	105	4	1243.45
DRA	XII	spherical multivariate normal	1	154.423	26	3	299.072
GDR	XXI	diagonal multivariate normal	1	197.788	36	4	381.243
GSE	VEI	diagonal, equal shape	2	192.97	30	8	358.731
KHIR	EEE	ellipsoidal, equal volume, shape and orientation	9	141.313	11	29	213.086
KPT	XII	spherical multivariate normal	1	211.462	37	3	412.091
MAL	EII	spherical, equal volume	9	101.888	12	27	136.684
MAV	EEV	ellipsoidal, equal volume, shape and orientation	9	106.875	12	29	141.687
MLH	XII	spherical multivariate normal	1	158.236	28	3	306.475
MOCH	XXI	diagonal multivariate normal	1	273.825	49	4	532.084
MYL1	EII	spherical, equal volume	9	117.988	10	28	171.504
MYL2	XII	spherical multivariate normal	1	374.218	69	3	735.733
NOR	XII	spherical multivariate normal	1	211.462	37	3	412.091
OVTE	XII	spherical multivariate normal	1	216.88	45	3	422.339
SAR	EEV	ellipsoidal, equal volume and shape	4	232.698	13	47	344.844
ULUT	XXI	diagonal multivariate normal	1	215.177	34	4	416.248
Too small sample size
