# Supplementary material for: Tracking the Near Eastern origins and European dispersal of the western house mouse
Source: Sci Rep. 2020 May 19;10:8276. doi: 10.1038/s41598-020-64939-9 (PMC7237409; doi:10.1038/s41598-020-64939-9)
Supplement: Supplementary file 13 — Supplementary information13. [file 41598_2020_64939_MOESM13_ESM.xlsx]

## Sheet: Feuil1
Supplementary Table S12: Published and new genotypes for the cytochrome B fragment. Top panel: Modern known genotypes for the wild and commensal mice species and subspecies. Polymorphic sites are indicated with a “/”. The three fixed signatures between M. m. musculus and M. m. domesticus are displayed in bold and the corresponding nucleotides are boxed. Bottom panel: sequences obtained for the ar…
CytB position	553	555	558	561	564	569	570	573	574	577	579	585	591	594	597	600	603	621	625	627	630	631	633	637
M. spicilegus	T	A	A/c	T	C	C	G	C	C	G	G	T	T	T	C	C	C	C	A	A	A	T	A/g	T
M. macedonicus	T	A	A	T	C	C	G	C	C	G	A	T	T	T	C	C	C	C	A	A	A	T	A/g	T
M. cypriacus	T	A	A	T	C	C	G	C	C	G	A	T	T	T	C	C	C	C	A	A	A	T	A/g	T
M. m. domecticus	T	A	A	T	T	C/t	G	C	C	G/a	A	T/c	C	T/c	C	C	C	C	A	A	A	T/c	A	T/c
M. m. musculus	T/c	A	A	T	C	C	G	C	C/t	G	A	T	T	T	C	C	C	C/t	A	A/t	G	T	A/g	T
M. m. castaneus	T	A	A	T	C	C	G	C	C	G	A	T	T	T	C	T	C	C	A/c	A	A	T	A	T
																										molecular diagnosis	GenBank ID
MT2	T	A	A	T	C	C	G	C	C	G	G	T	T	T	C	C	C	C	A	A	A	T	A	T		spicilegus	MN943333
MT7	T	A	A	T	C	C	G	C	C	G	G	T	T	T	C	C	C	C	A	A	A	T	A	T		spicilegus	MN943334
MT13	T	A	A	T	C	C	G	C	C	G	G	T	T	T	C	C	C	C	A	A	A	T	A	T		spicilegus	MN943335
MT16	T	A	A	T	C	C	G	C	C	G	G	T	T	T	C											spicilegus	MN943336
MT23	T	A	A	T	C	C	G	C	C	G	G	T	T	T	C	C	C	C	A	A	A	T	A	T		spicilegus	MN943337
MT30	N	G	A	C	T	C	N	N	N	N	N	N	C	C	C											domesticus?
MT35	T	A	A	T	C	C	G	C	C	G	A	T	T	T	C	C	C	C	A	A	A	T	A	T		macedonicus/cypriacus	MN943338
MT36	T	A	A	T	C	C	G	T	C	G	A	T	T	T	C	C	C	C	A	A	G	T	A	T		musculus musculus	MN943339
MT37	T	A	A	T	C	C	G	C	C	G	A	T	T	T	C	C	C	C	A	A	A	T	A	T		macedonicus/cypriacus	MN943340
MT38	T	A	A	T	C	C	G	C	C	G	A	T	T	T	C	C	C	C	A	A	G	T	A	T		musculus musculus	MN943341
MT39	T	A	A	T	C	C	G	C	C	G	A	T	T	T	C	C	C	C	A	A	G	T	A	T		musculus musculus	MN943342
MT40	T	A	A	T	C	C	G	C	C	G	A	T	T	T	C	C	C	C	A	A	G	T	A	T		musculus musculus	MN943343
MT41	T	A	A	T	C	C	G	C	C	G	A	T	T	T	C	C	C	C	A	A	G	T	A	T		musculus musculus	MN943344
MT42	T	A	A	T	C	C	G	C	C	G	A	T	T	T	C	C	C	C	A	A	G	T	A	T		musculus musculus	MN943345
MT43	T	A	A	T	C	C	G	C	C	G	A	T	T	T	C	C	C	C	A	A	G	T	A	T		musculus musculus	MN943346
